# Supplementary material for: Toward the Genetic Basis and Multiple QTLs of Kernel Hardness in Wheat
Source: Plants (Basel). 2020 Nov 24;9(12):1631. doi: 10.3390/plants9121631 (PMC7760206; doi:10.3390/plants9121631)
Supplement: Supplementary file 1 [file plants-09-01631-s001.zip]

Archive with 5 entries (4 files):
- Yin_Plants_SuppFigure.docx
- __MACOSX/
- __MACOSX/._Yin_Plants_SuppFigure.docx
- Yin_Plants_TableS1.xlsx
- __MACOSX/._Yin_Plants_TableS1.xlsx
