# Supplementary material for: Toward the Genetic Basis and Multiple QTLs of Kernel Hardness in Wheat
Source: Plants (Basel). 2020 Nov 24;9(12):1631. doi: 10.3390/plants9121631 (PMC7760206; doi:10.3390/plants9121631)
Supplement: Supplementary file 1 [file plants-09-01631-s001.zip › Yin_Plants_TableS1.xlsx]

## Sheet: TableS1
Table S1. Detailed information on the QTLs and their associated markers projected on the common wheat reference genome CS RefSeq v1.0.
References	QTL#	QTL_Name	Chromosome	Genome.Position#1	Genome.Position#2	Marker#1	Marker#2	Track# in Figure 1
Sourdille_1996TAG	2	1996_Sourdille_2	Chr2A	203903865	203904451	XksuF11	-	QTL1
Sourdille_1996TAG	3	1996_Sourdille_3	Chr2D	427613176	427613522	Xbcd120	-	QTL1
Sourdille_1996TAG	5	1996_Sourdille_5	Chr6D	20590978	20592276	XksuG48	-	QTL1
Campbell_1999Crop Science	1	1999_Campbell_1	Chr3A	13497543	13497562	XksuG53	-	QTL2
Campbell_1999Crop Science	2	1999_Campbell_2	Chr2D	596911308	596911618	Xbcd92a	-	QTL2
Campbell_1999Crop Science	3	1999_Campbell_3	Chr6B	194101065	194101703	Xwg232.4	-	QTL2
Campbell_1999Crop Science	4	1999_Campbell_4	Chr5D	3609672	3610121	PINB	-	QTL2
Perretant_2000TAG	3	2000_Perretant_3	Chr6D	283599765	283599893	Xgwm55	Xgwm55	QTL3
Groos_2004JCS	1	2004_Groos_1	Chr1A	4033951	4034451	Gli-A1	Xfba285	QTL4
Groos_2004JCS	2	2004_Groos_2	Chr5B	504301901	556165127	Xgwm271a	Xgwm639a	QTL4
Groos_2004JCS	3	2004_Groos_3	Chr6D	22144049	221824781	Xcfd42	Xcfd37	QTL4
Arbelbide_2006TAG	1	2006_Arbelbide_1	Chr1A	7226777	7227490	Xcfa2153	-	QTL5
Arbelbide_2006TAG	2	2006_Arbelbide_2	Chr5D	8746893	8747067	Xgwm190	-	QTL5
Sun_2010TAG	1	2010_Sun_1	Chr5D	5597656	5597846	Xcfd18	-	QTL6
Sun_2010TAG	2	2010_Sun_2	Chr5D	472630187	481556232	Xgwm212	Xcfd29	QTL6
Sun_2010TAG	3	2010_Sun_3	Chr1D	41297420	277306194	Xgwm191	Xwmc429	QTL6
Sun_2010TAG	4	2010_Sun_4	Chr5B	556165164	556165664	Xaca.cta13	Xwmc289	QTL6
Sun_2010TAG	5	2010_Sun_5	Chr7A	681389034	681389534	Xgctg.gtg4	Xgwm332	QTL6
Tsilo_2011Genome	1	2011_Tsilo_1	Chr1A	6424428	7227490	Xgwm136	Xwpt4676	QTL7
Tsilo_2011Genome	2	2011_Tsilo_2	Chr2A	112746128	426379278	Xgwm339	Xcfa2263	QTL7
Tsilo_2011Genome	3	2011_Tsilo_3	Chr5A	52700275	523763952	Xwmc475	Xbarc330	QTL7
Tsilo_2010Genome	4	2011_Tsilo_4	Chr5A	326060200	350469032	Xbarc1	Xbarc337b	QTL7
Tsilo_2011Genome	5	2011_Tsilo_5	Chr5B	8188773	8189273	Xgwm234	XwPt3055	QTL7
Tsilo_2011Genome	6	2011_Tsilo_6	Chr5D	6486214	6486488	Xbarc130	-	QTL7
Carter_2012TAG	1	2012_Carter_1	Chr2B	100847972	304265196	Xgwm148	Xwmc477	QTL8
Carter_2012TAG	2	2012_Carter_2	Chr2D	33955422	44737134	Ppd-D1	Xbarc168	QTL8
Carter_2012TAG	3	2012_Carter_3	Chr4B	507994405	651701089	Xwmc125	Xbarc114	QTL8
Carter_2012TAG	4	2012_Carter_4	Chr6A	558789275	558789765	Xwmc684	-	QTL8
Li_2012Euphytica	1	2012_Li_1	Chr2D	580011701	608633134	Xcfd44	Xcfd168.1	QTL9
Li_2012Euphytica	2	2012_Li_2	Chr3B	586521851	586522351	Xbarc164	Xcft53	QTL9
Li_2012Euphytica	3	2012_Li_3	Chr1B	678316190	678316656	Xmag972	-	QTL9
Li_2012Euphytica	5	2012_Li_5	Chr2B	225000681	225001181	Xwmc441	Xmag1729.2	QTL9
Li_2012Euphytica	7	2012_Li_7	Chr6D	418280403	418280903	Xissr841.1	Xbarc96	QTL9
Li_2012Euphytica	8	2012_Li_8	Chr7D	578519113	578519613	Xbarc5	Xissr814.1	QTL9
Wang_2012TAG	1	2012_Wang_1	Chr4B	15769693	30861594	Xwmc617	Rht-B1	QTL10
Wang_2012TAG	2	2012_Wang_2	Chr4D	9078351	18781260	Xbarc1118	Rht-D1	QTL10
Wang_2012TAG	3	2012_Wang_3	Chr5D	472368971	481556232	Xwmc215	Xcfd29	QTL10
Wang_2012TAG	4	2012_Wang_4	Chr7D	87997570	101391485	Xcfd21	Xwmc405	QTL10
El-Feki_2013Crop Science	1	2013_ElFeki_1	Chr2B	47639238	165578541	Xbarc200	Xgwm374	QTL11
El-Feki_2013Crop Science	3	2013_ElFeki_3	Chr1D	3709203	10664719	Glu-D3	Xwmc336	QTL11
El-Feki_2013Crop Science	4	2013_ElFeki_4	Chr3B	43680979	273054323	Xwmc78	Xgwm285	QTL11
El-Feki_2013Crop Science	5	2013_ElFeki_5	Chr7A	628179797	681389034	Xbarc49	Xgwm332	QTL11
El-Feki_2013Crop Science	6	2013_ElFeki_6	Chr7D	68416673	90508622	Vrn-D3	Xbarc126	QTL11
Li_2013PMBR	1	2013_Li_1	Chr1B	685158769	685159274	Xwmc728	-	QTL12
Li_2013PMBR	2	2013_Li_2	Chr7D	623759159	623759515	Xwmc634	-	QTL12
Mergoum_2013JPBG	1	2013_Mergoum_1	Chr5A	52700275	535148459	Xwmc475	Xwmc415	QTL13
Mergoum_2013JPBG	2	2013_Mergoum_2	Chr7B	648141117	648141617	Xwmc723	Xwpt5463	QTL13
Mergoum_2013JPBG	3	2013_Mergoum_3	Chr1A	30496291	511452303	Xwpt3698	Xwmc312	QTL13
Mergoum_2013JPBG	4	2013_Mergoum_4	Chr7A	98087364	98087864	Xbarc222	Xwpt1076	QTL13
Li_2016Crop Journal	1	2016_Li_1	Chr1B	627946417	628826432	IWA4154	Xgwm153	QTL14
Li_2016Crop Journal	2	2016_Li_2	Chr5D	3609672	3610121	PINB	-	QTL14
Li_2016Crop Journal	3	2016_Li_3	Chr1D	446066975	455803449	Xgdm126	Xbarc66	QTL14
Li_2016Crop Journal	4	2016_Li_4	Chr2B	669436308	682851342	IWA8195	IWA7850	QTL14
Li_2016Crop Journal	5	2016_Li_5	Chr3A	12781485	15454515	IWA6387	Xbarc12	QTL14
Li_2016Crop Journal	6	2016_Li_6	Chr5B	460170210	570640736	IWA5950	IWA2565	QTL14
Jernigan_2018Frontiers	1	2018_Jernigan_1	Chr3B	7077128	7077628	IWB66635	-	QTL15
Jernigan_2018Frontiers	2	2018_Jernigan_2	Chr5A	383880750	395875726	IWB10273	IWB76667	QTL15
Jernigan_2018Frontiers	3	2018_Jernigan_3	Chr5A	699625348	708441219	IWB77196	IWB62457	QTL15
Jernigan_2018Frontiers	4	2018_Jernigan_4	Chr5B	63374691	118530566	IWB78525	IWB45033	QTL15
Jernigan_2018Frontiers	5	2018_Jernigan_5	Chr6B	121486924	121487424	IWB11485	-	QTL15
Ibba_2019JCS	1	2019_Ibba_1	Chr3A	744434358	750727998	IWA3177	GBS_688	QTL16
Ibba_2019JCS	2	2019_Ibba_2	Chr6A	1679418	11786254	GBS_10217	GBS_7113	QTL16
Ibba_2019JCS	3	2019_Ibba_3	Chr1A	3980186	3980686	GBS_11345	-	QTL16
Ibba_2019JCS	4	2019_Ibba_4	Chr1B	17256504	17257004	GBS_7462	-	QTL16
Ibba_2019JCS	5	2019_Ibba_5	Chr1B	540160323	540160823	GBS_4739	-	QTL16
Ibba_2019JCS	6	2019_Ibba_6	Chr2A	167104157	167104657	GBS_14999	-	QTL16
Ibba_2019JCS	7	2019_Ibba_7	Chr2B	50218760	50219260	GBS_870	-	QTL16
Ibba_2019JCS	8	2019_Ibba_8	Chr2B	76104677	76105177	GBS_10387	-	QTL16
Ibba_2019JCS	9	2019_Ibba_9	Chr3A	51013024	51013524	GBS_1354	-	QTL16
Ibba_2019JCS	10	2019_Ibba_10	Chr3B	775442477	781856144	GBS_1583	GBS_756	QTL16
Ibba_2019JCS	11	2019_Ibba_11	Chr4B	14587679	14588179	GBS_9835	-	QTL16
Ibba_2019JCS	12	2019_Ibba_12	Chr4B	445642856	445643356	GBS_355	-	QTL16
Ibba_2019JCS	13	2019_Ibba_13	Chr4B	660591085	660705516	GBS_12205	GBS_7602	QTL16
Ibba_2019JCS	14	2019_Ibba_14	Chr5A	503788500	552560460	GBS_5429	GBS_15071	QTL16
Ibba_2019JCS	15	2019_Ibba_15	Chr5A	692840349	698389589	GBS_13523	GBS_13453	QTL16
Ibba_2019JCS	16	2019_Ibba_16	Chr5B	147883083	147883583	GBS_6212	-	QTL16
Ibba_2019JCS	17	2019_Ibba_17	Chr6A	591883818	591884318	GBS_13024	-	QTL16
Ibba_2019JCS	18	2019_Ibba_18	Chr7A	56099399	56099899	GBS_12164	-	QTL16
Ibba_2019JCS	19	2019_Ibba_19	Chr7B	1059177	1059677	GBS_2217	-	QTL16
Ibba_2019JCS	20	2019_Ibba_20	Chr7B	716306237	716306737	GBS_1484	-	QTL16
Kumar_2019JCS	1	2019_KumarJCSa_1	Chr1B	50778599	67055525	M0286	M0970	QTL17
Kumar_2019JCS	2	2019_KumarJCSa_2	Chr4B	46608609	85895786	M0621	M0380	QTL17
Kumar_2019JCS	3	2019_KumarJCSa_3	Chr5A	437926016	437926516	M0038	M0014	QTL17
Kumar_2019JCS	5	2019_KumarJCSa_5	Chr5A	571466114	578061430	M0254	M0252	QTL17
Kumar_2019JCS	6	2019_KumarJCSa_6	Chr5A	331863919	343064434	M0928	M1286	QTL17
Kumar_2019JCS	8	2019_KumarJCSa_8	Chr4B	37694529	46608609	M1005	M0621	QTL17
Kumar_2019JCS	9	2019_KumarJCSa_9	Chr4B	167346674	184606550	M0449	M0058	QTL17
Kumar_2019JCS	10	2019_KumarJCSa_10	Chr4B	519608452	527005433	M0976	M0677	QTL17
Kumar_2019JCS	1	2019_KumarJCSb_1	Chr1B	453878508	474449502	M0799	M0354	QTL18
Kumar_2019JCS	2	2019_KumarJCSb_2	Chr4B	15769693	24918157	Xwmc617	Xbarc193	QTL18
Kumar_2019JCS	3	2019_KumarJCSb_3	Chr5A	437208847	438471825	M0014	M0103	QTL18
Kumar_2019JCS	4	2019_KumarJCSb_4	Chr5A	438471825	444264987	M0103	M0878	QTL18
Kumar_2019PONE	1	2019_KumarPONE_1	Chr1A	2979531	7294614	IWB3240	IWB8696	QTL19
Kumar_2019PONE	2	2019_KumarPONE_2	Chr1B	599339511	629158850	IWB57510	IWB72606	QTL19
Kumar_2019PONE	3	2019_KumarPONE_3	Chr4B	11912034	13976528	IWB28293	IWB70173	QTL19
Kumar_2019PONE	4	2019_KumarPONE_4	Chr4B	667608873	667609373	IWB12585	-	QTL19
Kumar_2019PONE	5	2019_KumarPONE_5	Chr5A	463601125	473312307	IWB27684	IWB9136	QTL19
Kumar_2019PONE	6	2019_KumarPONE_6	Chr5A	552070981	558688988	IWB26711	IWB63299	QTL19
Kumar_2019PONE	7	2019_KumarPONE_7	Chr7A	700706991	705280840	IWB72832	IWB5866	QTL19
Notes:
#1- The references are listed according to the first author, the year of publication and the journal it published.
Abbreviations for the journals are used to simplify the "References" and "QTL_Name" column. TAG = Theortical and Applied Genetics; JCS = Journal of Cereal Science; PMBR = Plant Molecular Biology Reporter; JPBG= Journal of Plant Breeding and Genetics; Frontier= Frontiers in Plant Science; PONE = PLoS ONE.
#2- "Genome.Position #1" and "Genome.Position#2" denotes the position of Marker#1 and Marker#2 in the wheat reference genome, respectively.
#3- In some cases of the "Genome.Position#2" that are red highlighted, only one of the left or right marker for a defined QTL could be accurately mapped in the reference genome. We therefore use the left and right positions of the single marker to present "Genome.Position #1" and "Genome.Position#2", respectively.
#4- The colors in the column "References" indicate the majority type of the markers for a certain QTL study, as described in Figure 1 legends.

## Sheet: TableS2
Table S2. Detailed information on the QTLs and their associated markers projected on the common wheat consensus genetic map.
References	QTL#	QTL_Name	Chromosome	Genetic.Position#1	Genetic.Position#2	Marker#1	Marker#2	Track# in Figure 1	Comment
Sourdille_1996TAG	1	1996_Sourdille_1	Chr5D	33	35	Xmta10	Xmta10	QTL1
Sourdille_1996TAG	2	1996_Sourdille_2	Chr2A	1662	-	XksuF11	-	QTL1	The QTL was associated with a single marker, and the marker can be found on the consensus genetic map
Sourdille_1996TAG	3	1996_Sourdille_3	Chr2D	753	-	Xbcd120	-	QTL1	The QTL was associated with a single marker, and the marker can be found on the consensus genetic map
Sourdille_1996TAG	4	1996_Sourdille_4	Chr5B	1309	1311	XksuA1	XksuA1	QTL1
Sourdille_1996TAG	5	1996_Sourdille_5	Chr6D	404	-	XksuG48	-	QTL1	The QTL was associated with a single marker, and the marker can be found on the consensus genetic map
Campbell_1999Crop Science	4	1999_Campbell_4	Chr5D	33	-	PINB	-	QTL2	The QTL was associated with a single marker, and the marker can be found on the consensus genetic map
Perretant_2000TAG	1	2000_Perretant_1	Chr5D	33	35	Xmta10	Xmta10	QTL3
Perretant_2000TAG	2	2000_Perretant_2	Chr1A	1346	1348	Xfba92	Xfba92	QTL3
Perretant_2000TAG	3	2000_Perretant_3	Chr6D	913	915	Xgwm55	Xgwm55	QTL3
Groos_2004JCS	1	2004_Groos_1	Chr1A	0	638	Gli-A1	Xfba285	QTL4
Groos_2004JCS	2	2004_Groos_2	Chr5B	1702	1360	Xgwm271a	Xgwm639a	QTL4
Groos_2004JCS	3	2004_Groos_3	Chr6D	521	963	Xcfd42	Xcfd37	QTL4
Arbelbide_2006TAG	1	2006_Arbelbide_1	Chr1A	521	-	Xcfa2153	-	QTL5	The QTL was associated with a single marker, and the marker can be found on the consensus genetic map
Arbelbide_2006TAG	2	2006_Arbelbide_2	Chr5D	84	-	Xgwm190	-	QTL5	The QTL was associated with a single marker, and the marker can be found on the consensus genetic map
Sun_2010TAG	1	2010_Sun_1	Chr5D	39	-	Xcfd18	-	QTL6	The QTL was associated with a single marker, and the marker can be found on the consensus genetic map
Sun_2010TAG	2	2010_Sun_2	Chr5D	941	980	Xgwm212	Xcfd29	QTL6
Sun_2010TAG	3	2010_Sun_3	Chr1D	714	815	Xgwm191	Xwmc429	QTL6
Sun_2010TAG	5	2010_Sun_5	Chr7A	NF	2289	Xgctg.gtg4	Xgwm332	QTL6	The QTL has both left and right markers, but only one of the marker can be found on the consensus genetic map
Tsilo_2011Genome	1	2011_Tsilo_1	Chr1A	512	522	Xgwm136	Xwpt4676	QTL7
Tsilo_2011Genome	2	2011_Tsilo_2	Chr2A	940	1186	Xgwm339	Xcfa2263	QTL7
Tsilo_2011Genome	3	2011_Tsilo_3	Chr5A	1607	1375	Xwmc475	Xbarc330	QTL7
Tsilo_2010Genome	4	2011_Tsilo_4	Chr5A	922	NF	Xbarc1	Xbarc337b	QTL7	The QTL has both left and right markers, but only one of the marker can be found on the consensus genetic map
Tsilo_2011Genome	5	2011_Tsilo_5	Chr5B	444	NF	Xgwm234	XwPt3055	QTL7	The QTL has both left and right markers, but only one of the marker can be found on the consensus genetic map
Tsilo_2011Genome	6	2011_Tsilo_6	Chr5D	33	-	Xbarc130	-	QTL7	The QTL was associated with a single marker, and the marker can be found on the consensus genetic map
Carter_2012TAG	1	2012_Carter_1	Chr2B	1077	1288	Xgwm148	Xwmc477	QTL8
Carter_2012TAG	2	2012_Carter_2	Chr2D	NF	544	Ppd-D1	Xbarc168	QTL8	The QTL has both left and right markers, but only one of the marker can be found on the consensus genetic map
Carter_2012TAG	3	2012_Carter_3	Chr4B	1672	NF	Xwmc125	Xbarc114	QTL8	The QTL has both left and right markers, but only one of the marker can be found on the consensus genetic map
Carter_2012TAG	4	2012_Carter_4	Chr6A	1231	-	Xwmc684	-	QTL8	The QTL was associated with a single marker, and the marker can be found on the consensus genetic map
Li_2012Euphy	1	2012_Li_1	Chr2D	1224	1226	Xcfd44	Xcfd168.1	QTL9
Li_2012Euphy	2	2012_Li_2	Chr3B	878	NF	Xbarc164	Xcft53	QTL9	The QTL has both left and right markers, but only one of the marker can be found on the consensus genetic map
Li_2012Euphy	7	2012_Li_7	Chr6D	NF	1314	Xissr841.1	Xbarc96	QTL9	The QTL has both left and right markers, but only one of the marker can be found on the consensus genetic map
Li_2012Euphy	8	2012_Li_8	Chr7D	725	NF	Xbarc5	Xissr814.1	QTL9	The QTL has both left and right markers, but only one of the marker can be found on the consensus genetic map
Wang_2012TAG	1	2012_Wang_1	Chr4B	1048	1271	Xwmc617	Rht-B1	QTL10
Wang_2012TAG	2	2012_Wang_2	Chr4D	NF	575	Xbarc1118	Rht-D1	QTL10	The QTL has both left and right markers, but only one of the marker can be found on the consensus genetic map
Wang_2012TAG	3	2012_Wang_3	Chr5D	895	980	Xwmc215	Xcfd29	QTL10
Wang_2012TAG	4	2012_Wang_4	Chr7D	883	766	Xcfd21	Xwmc405	QTL10
El-Feki_2013Crop Science	1	2013_ElFeki_1	Chr2B	719	1242	Xbarc200	Xgwm374	QTL11
El-Feki_2013Crop Science	2	2013_ElFeki_2	Chr6B	NF	2552	XwPt7636	XwPt0171	QTL11	The QTL has both left and right markers, but only one of the marker can be found on the consensus genetic map
El-Feki_2013Crop Science	3	2013_ElFeki_3	Chr1D	123	364	Glu-D3	Xwmc336	QTL11
El-Feki_2013Crop Science	4	2013_ElFeki_4	Chr3B	542	751	Xwmc78	Xgwm285	QTL11
El-Feki_2013Crop Science	5	2013_ElFeki_5	Chr7A	1605	2288	Xbarc49	Xgwm332	QTL11
El-Feki_2013Crop Science	6	2013_ElFeki_6	Chr7D	NF	797	Vrn-D3	Xbarc126	QTL11	The QTL has both left and right markers, but only one of the marker can be found on the consensus genetic map
Li_2013PMBR	1	2013_Li_1	Chr1B	1883	-	Xwmc728	-	QTL12	The QTL was associated with a single marker, and the marker can be found on the consensus genetic map
Li_2013PMBR	2	2013_Li_2	Chr7D	2372	-	Xwmc634	-	QTL12	The QTL was associated with a single marker, and the marker can be found on the consensus genetic map
Li_2013PMBR	3	2013_Li_3	Chr1B	731	733	Xwmc419	Xwmc419	QTL12
Mergoum_2013JPBG	1	2013_Mergoum_1	Chr5A	1607	1566	Xwmc475	Xwmc415	QTL13
Mergoum_2013JPBG	2	2013_Mergoum_2	Chr7B	1297	920	Xwmc723	Xwpt5463	QTL13
Mergoum_2013JPBG	3	2013_Mergoum_3	Chr1A	23	1089	Xwpt3698	Xwmc312	QTL13
Mergoum_2013JPBG	4	2013_Mergoum_4	Chr7A	NF	1008	Xbarc222	Xwpt9796	QTL13	The QTL has both left and right markers, but only one of the marker can be found on the consensus genetic map
Li_2016Crop Journal	1	2016_Li_1	Chr1B	NF	1049	IWA4154	Xgwm153	QTL14	The QTL has both left and right markers, but only one of the marker can be found on the consensus genetic map
Li_2016Crop Journal	2	2016_Li_2	Chr5D	33	-	PINB	-	QTL14	The QTL was associated with a single marker, and the marker can be found on the consensus genetic map
Li_2016Crop Journal	3	2016_Li_3	Chr1D	1021	1229	Xgdm126	Xbarc66	QTL14
Li_2016Crop Journal	4	2016_Li_5	Chr3A	NF	1172	IWA6387	Xbarc12	QTL14	The QTL has both left and right markers, but only one of the marker can be found on the consensus genetic map
Kumar_2019JCS	2	2019_KumarJCSb_2	Chr4B	1048	1026	Xwmc617	Xbarc193	QTL15
Notes:
#1- The references are listed according to the first author, the year of publication and the journal it published.
Abbreviations for the journals are used to simplify the "References" and "QTL_Name" column. TAG = Theortical and Applied Genetics; JCS = Journal of Cereal Science; PMBR = Plant Molecular Biology Reporter; JPBG= Journal of Plant Breeding and Genetics; Frontier= Frontiers in Plant Science; PONE = PLoS ONE.
#2- "Genetic.Position #1" and "Genetic.Position#2" denotes the position of Marker#1 and Marker#2 on the consensus genetic map, respectively.
#3- In some cases of the "Genetic.Position#2" that are red highlighted, only one of the left or right marker for a defined QTL could be accurately mapped on the consensus genetic map [Soriano et al. 2019 Scientific Reports]. Therefore only the genetic position of the single marker are given.
#4- The colors in the column "References" indicate the majority type of the markers for a certain QTL study, as described in Figure 1 legends.
#5 - Unlike the situations described in point #3, for some QTL regions both the left and right associated markers have been reported according to literature, but only one of the two markers can be found on the consensus genetic map.
In such cases, the marker not found on the map are shaded in bright yellow, and the correponding genetic position is indicated as "NF" (Not found).
